# Supplementary material for: Brief Research Report: Veterinary Student Perspective on COVID-19 and Veterinary Medicine
Source: Front Vet Sci. 2021 Oct 14;8:723890. doi: 10.3389/fvets.2021.723890 (PMC8551393; doi:10.3389/fvets.2021.723890)
Supplement: Supplementary file 1 [file Table_1.XLSX]

## Sheet: Sheet1
Code	Code Definition	Code Group 1	Code Group 2
INFECTION AND PATHOGENESIS	statements about infectious disease pathogenesis (process from infection to clinical disease) and infected individuals	Infection and Pathogenesis	Descriptive
Infect_Infection	statements about infections or infected individuals	Infection and Pathogenesis	Descriptive
Infect_Risk of infection	statements about the risk of infection in individuals or groups	Infection and Pathogenesis	Descriptive
Infect_Virus shedding	virus shedding from infected individuals	Infection and Pathogenesis	Descriptive
Infect_Biological effects of pathogen on host	biological effects of pathogens on hosts, including symptoms or disease processes	Infection and Pathogenesis	Descriptive
Infect_Human host	statements about infected humans or humans as the host for pathogens	Infection and Pathogenesis	Descriptive
Infect_Animal host	statements about infected animals or animals as the host for pathogens	Infection and Pathogenesis	Descriptive
TRANSMISSION OF DISEASE	statements about the transmission of infectious diseases between individuals or groups	Transmission of Disease	Descriptive
Transmit_Animal to animal transmission	transmission from infected animals to other animals	Transmission of Disease	Descriptive
Transmit_Animal to human transmission	transmission from infected animals to humans (zoonosis)	Transmission of Disease	Descriptive
Transmit_Fomite transmission	transmission of a pathogen from contaminated inanimate objects (fomites) to animals or humans	Transmission of Disease	Descriptive
Transmit_Human to animal transmission	transmission from infected humans to animals (reverse zoonosis or anthroponosis)	Transmission of Disease	Descriptive
TESTING FOR DISEASE	statements about testing for infectious diseases	Testing for Disease	Descriptive
Test_Test types	types of diagnostic tests for infectious diseases, such as PCR, antibody, or antigen tests	Testing for Disease	Descriptive
Test_Test result interpretation	statements about how to interpret the results from a test for infectious diseases	Testing for Disease	Descriptive
Test_Surveillance programs	surveillance programs for infectious diseases using diagnostic tests to screen populations or individuals	Testing for Disease	Descriptive
VACCINES	statements about vaccines for infectious diseases	Vaccines	Descriptive
THERAPEUTICS	statements about therapeutics for infectious diseases, which may include drugs (pharmaceuticals) or non-pharmaceutical treatments or interventions to treat disease in an individual or population	Therapeutics	Descriptive
VIROLOGY	statements about virology of infectious diseases, including virus properties and evolution or mutation	Virology	Descriptive
IMMUNOLOGY	statements about the immunology of infectious diseases	Immunology	Descriptive
Immuno_Immune response	immune response of infected, exposed or vaccinated individuals to a pathogen	Immunology	Descriptive
Immuno_Immune disorders	immune disorders of individuals that may affect their ability to eliminate an infection or respond to a vaccine	Immunology	Descriptive
MORTALITY AND MORBIDITY	statements about morbidity (disease in individuals or populations) and mortality (death) resulting from an infection	Mortality and Morbidity	Descriptive
Mort Morb_Symptoms	symptoms arising from infection with a pathogen	Mortality and Morbidity	Descriptive
Mort Morb_Mortality	mortality (death) resulting from infection with a pathogen	Mortality and Morbidity	Descriptive
Mort Morb_Recovery	recovery from an infection with a pathogen	Mortality and Morbidity	Descriptive
RESEARCH	statements about scientific research	Research	Descriptive
Rsch_Animal models	research using animals as models for diseases or conditions in humans	Research	Descriptive
Rsch_Veterinary research	research conducted by veterinarians or relevant to veterinary medicine	Research	Descriptive
Rsch_Research priorities	research that is important or should be prioritized	Research	Descriptive
Rsch_Evidence quality	statements about evaluating the quality of research or evidence	Research	Descriptive
ANTIBIOTICS	statements about antibiotics or antimicrobials, resistance, and stewardship	Antibiotics	Descriptive
ABX_Antibiotic use	using antibiotics in individuals or populations	Antibiotics	Descriptive
ABX_Antibiotic resistance	antibiotic resistant pathogens	Antibiotics	Descriptive
ABX_Antimicrobial stewardship	antimcirobial stewardship (appropriately using antibiotics to prevent or reduce antibiotic resistance)	Antibiotics	Descriptive
VETERINARY MEDICINE	statements about veterinarians, the practice of veterinary medicine, or the business of veterinary medicine	Veterinary Medicine	Descriptive
Vet Med_Curb-side service	using 'curb-side service' in veterinary medicine, in which clients do not enter the veterinary practice	Veterinary Medicine	Descriptive
Vet Med_Tele-medicine	using tele-medicine in veterinary medicine, in which veterinarians talk with clients and assess patients over the phone or with a video call	Veterinary Medicine	Descriptive
Vet Med_Client communication and education	communiticating with and educating clients (e.g. pet owners, farmers)	Veterinary Medicine	Descriptive
Vet Med_Caregiving	caring for animals	Veterinary Medicine	Descriptive
Vet Med_Clients or animal owners	clients, animal owners, pet owners, or farmers	Veterinary Medicine	Descriptive
Vet Med_Public perception of veterinarians	the general public's perception of veterinarians and veterinary medicine	Veterinary Medicine	Descriptive
Vet Med_Veterinarian’s Role or Responsibility	statements about a veterinarian's role or responsibility or the role of veterinary medicine	Veterinary Medicine	Descriptive
ANIMAL HEALTH AND MANAGEMENT	statements about animal health, husbandry, and management	Animal Health and Management	Descriptive
Anml Health_Culling	removing animals, typically livestock, from a herd by selling or euthanasia for economic or health reasons	Animal Health and Management	Descriptive
Anml Health_Euthanasia	euthanising animals, including pets and livestock	Animal Health and Management	Descriptive
Anml Health_Herd management	managing herds or groups of animals, including the management of sick and healthy animals, nutrition, and reproduction	Animal Health and Management	Descriptive
Anml Health_Shelter medicine	managing groups of domestic pet animals, typically dogs and cats, and the application of veterinary medicine in this population	Animal Health and Management	Descriptive
DOMESTIC ANIMALS	statements about domestic animals, both pets and livestock	Domestic Animals	Descriptive
Dom Anml_Pets	statements about pets in general	Domestic Animals	Descriptive
Dom Anml_Cats	statements about cats	Domestic Animals	Descriptive
Dom Anml_Dogs	statements about dogs	Domestic Animals	Descriptive
Dom Anml_Horses	statements about horses	Domestic Animals	Descriptive
Dom Anml_Livestock	statements about livestock raised for producing meat or other animal products, including cattle, pigs, chickens, sheep, goats, fish	Domestic Animals	Descriptive
Dom Anml_Dairy cattle	statements about dairy cattle	Domestic Animals	Descriptive
Dom Anml_Chickens	statements about chickens	Domestic Animals	Descriptive
FOOD SUPPLY	statements about the food supply, specifically animal-based foods such as meat, milk and eggs	Food	Descriptive
Food_Food-safety and food-borne illness	producing safe food and ensuring animal-based foods are free from drug residues after treating animals and potential pathogens. Also includes statements about food-borne illnesses	Food	Descriptive
Food_Food shortage	shortages of animal-based food for humans	Food	Descriptive
Food_Meat processing plants	meat processing plants or slaughterhouses	Food	Descriptive
Food_Milk	milk, milk production, and milk processing	Food	Descriptive
Food_Nutrition	nutrition of humans or animals	Food	Descriptive
Food_Farms	farms, specifically farms that raise livestock for animal-based foods	Food	Descriptive
HUMAN MEDICINE	statements about physicians and other human healthcare providers, or the practice of human medicine	Human Medicine	Descriptive
H Med_Human healthcare providers role or responsibility	statements about a human healthcare provider's role or responsibility or the role of human medicine	Human Medicine	Descriptive
HUMAN VS VETERINARY MEDICINE	statements comparing human medicine and veterinary medicine, or human healthcare providers and veterinarians	Human vs Veterinary Medicine	Descriptive
H v Vet Med_Shared veterinary and human medicine challenge	challenges or problems common to both human and veterinary medicine	Human vs Veterinary Medicine	Descriptive
H v Vet Med_Veterinary and human medicine conflict	conflicts between human and veterinary medicine, individuals or groups	Human vs Veterinary Medicine	Descriptive
H v Vet Med_Empathy with physicians	empathy from veterinarians towards physicians, human healthcare providers, or human medicine	Human vs Veterinary Medicine	Descriptive
PPE, EQUIPMENT, AND DRUGS	statements about personal protective equipment (PPE), medical equipment, and drugs	PPE, Equipment, Drugs	Descriptive
PPE Equip Drug_Shortages of PPE, equipment or drugs	shortages of personal protective equipment (PPE), medical equipment, and drugs	PPE, Equipment, Drugs	Descriptive
PPE Equip Drug_PPE use, including masks	the use of PPE, such as masks, gowns, goggles, face shields, gloves	PPE, Equipment, Drugs	Descriptive
PPE Equip Drug_Using expired or sub-optimal supplies	using expired or sub-optimal supplies in medicine, including PPE, equipment, and drugs	PPE, Equipment, Drugs	Descriptive
GOVERNMENT	statements about government from local to global	Government	Descriptive
Govt_Global impact	statements about a global impact or effects on multiple countries or regions	Government	Descriptive
Govt_Government action	proposed, recommended, or implemented government action	Government	Descriptive
Govt_Government inaction	lack of government action	Government	Descriptive
Govt_Government role or responsibility	statements about the role or responsibility of governments	Government	Descriptive
Govt_Politics	politics; activities associated with government, particularly debate and conflict	Government	Descriptive
MEDIA	statements about the media, news, and spread of information	Media	Descriptive
ONE HEALTH	statements about one health, which is the interconnectedness of human, animal and environmental health	One Health	Descriptive
One Health_Epidemiology	epidemiology, the study of diseases in populations including the incidence, prevalence, risk factors and control of disease	One Health	Descriptive
One Health_Human-animal contact or interaction	contacts or interactions between humans and animals	One Health	Descriptive
One Health_Human-animal bond	the emotional bond between humans and animals, typically their pets	One Health	Descriptive
One Health_Public health	the health of human populations, including disease prevention and associated regulations or recommendations	One Health	Descriptive
ADOPTION/FOSTERING OF ANIMALS	statements about adoption or fostering animals, typically domestic pets. Fostering refers to keeping animals in private homes rather than shelters while waiting for adoption	Adoption/Fostering	Descriptive
VIOLENCE	statements about violence	Violence	Descriptive
Violence_Animal abuse or violence	animal abuse, neglect, or acts of violence against animals	Violence	Descriptive
Violence_Domestic abuse or violence	dometistic abuse or acts of violence	Violence	Descriptive
REFERENCES	references to external resources to support statements	References	Descriptive
Ref_Blog or newsletter reference	reference to an online blog, newsletter or private website (e.g. not affiliated with an organization)	References	Descriptive
Ref_News media reference	reference to a news media article	References	Descriptive
Ref_NGO or medical organization reference	reference to a non-governmental organization, including medical or veterinary organizations	References	Descriptive
Ref_White paper reference	reference to a white paper, which is an article or manuscript put out by researchers or individuals that is not intended to be peer-reviewed	References	Descriptive
Ref_Government reference	reference to a government organization	References	Descriptive
Ref_Preprint scientific article reference	reference to a scientific article in pre-print format, prior to peer review	References	Descriptive
Ref_Published scientific article reference	reference to a peer-reviewed scientific article published in an academic journal	References	Descriptive
Ref_Industry reference	reference to an industry or company	References	Descriptive
ENVIRONMENT AND CONSERVATION	statements about the environment and conservation of resources and wildlife	Environment and Conservation	Descriptive
Env Consv_Wildlife	wildlife	Environment and Conservation	Descriptive
Env Consv_Primates	primates in the wild or in zoos	Environment and Conservation	Descriptive
Env Consv_Contact or interactions with wildlife	interactions between humans or domestic animals and wildlife	Environment and Conservation	Descriptive
Env Consv_Wet markets	marketplaces selling fresh animal-products; live animals may be kept and butchered on site	Environment and Conservation	Descriptive
CULTURE	statements about culture and society	Culture	Descriptive
GROUP COMPARISONS OR INTERACTIONS	statements comparing groups or describing interactions between groups of people	Group Comparisons or Interactions	Descriptive
Groups_Collaboration	collaboration between individuals or groups	Group Comparisons or Interactions	Descriptive
Groups_Different impacts on different groups	differential effects or impacts on different individuals or groups	Group Comparisons or Interactions	Descriptive
PATHOGENS AND DISEASES	statements about pathogens and they diseases they cause	Pathogens and Diseases	Descriptive
Pathog_Emerging disease	emerging diseases, which are novel diseases that have started spreading in the recent past or could start spreading in the near future	Pathogens and Diseases	Descriptive
Pathog_COVID/SARS-CoV-2	SARS-CoV-2 (pathogen) and/or COVID-19 (disease)	Pathogens and Diseases	Descriptive
Pathog_Outbreak	an outbreak is an increased occurance of disease (e.g. the disease is occuring more frequently than expected)	Pathogens and Diseases	Descriptive
Pathog_Other coronaviruses	coronaviruses other than SARS-CoV-2	Pathogens and Diseases	Descriptive
Pathog_Zoonotic disease	zoonotic diseases, which are diseases that spread from animals to humans	Pathogens and Diseases	Descriptive
NON-ECONOMIC IMPACTS	statements about non-economic impacts or effects	Non-Economic Impacts	Descriptive
ECONOMIC IMPACTS	statements about economic impacts or effects	Economic Impacts	Descriptive
Econ_Increased prices	increased prices for goods or services	Economic Impacts	Descriptive
Econ_Reduced revenue	reduced revenue of businesses or organizations	Economic Impacts	Descriptive
INTERVENTIONS	statements about interventions or actions to change a situation	Interventions	Descriptive
Interven_Protocols, Regulations, and Policies	protocols, regulations or policies recommended for or implemented by individuals, businesses or organizations	Interventions	Descriptive
Interven_Behavioral Intervention	interventions or actions to change the behavior of individuals or groups	Interventions	Descriptive
EDUCATION	statements about education	Education	Descriptive
MENTAL HEALTH	statements about mental health	Mental Health	Descriptive
LOCATION	statements referring to a specific location	Location	Descriptive
TIME	statements referring to a specific time or time period	Time	Descriptive
POSITIVE IMPACTS AND OPTIMISM	Statements that reflect an optimistic attitude or suggest a positive impact	Positive Impacts and Optimism	Interpretative
Positive_Direct positive impact	realized or potential positive impacts directly resulting from an action, intervention or situation	Positive Impacts and Optimism	Interpretative
Positive_Indirect positive impact	positive impacts that indirectly result from an action, intervention or situation. For example, a secondary or downstream impact on a separate entity	Positive Impacts and Optimism	Interpretative
Positive_Optimism	statements that reveal an optimistic attitude	Positive Impacts and Optimism	Interpretative
NEGATIVE IMPACTS AND PESSIMISM	Statements that reflect an pessimistic attitude or suggest a negative impact	Negative Impacts and Pessimism	Interpretative
Negative_Direct negative impact	realized or potential negative impacts directly resulting from an action, intervention or situation	Negative Impacts and Pessimism	Interpretative
Negative_Indirect negative impact	negative impacts that indirectly result from an action, intervention or situation. For example, a secondary or downstream impact on a separate entity	Negative Impacts and Pessimism	Interpretative
Negative_Pessimism	statements that reveal a pessimistic attitude	Negative Impacts and Pessimism	Interpretative
PROBLEM IDENTIFICATION AND SOLVING	statements that identify or define a problem, or identify or suggest a solution to the problem	Problem Identification and Solving	Interpretative
Probl Solve_Posing a Question	posing a question that reveals a potential problem or stating the problem	Problem Identification and Solving	Interpretative
Probl Solve_Implemented Solution	statements that describe a solution that has been implemented to solve a problem	Problem Identification and Solving	Interpretative
Probl Solve_Proposed Solution	a solution proposed by the writer	Problem Identification and Solving	Interpretative
Probl Solve_Recommendations made by others	a solution or recommendation posed by someone other than the writer, for example an expert individual or organization	Problem Identification and Solving	Interpretative
PERSONAL EXPRESSIONS	statements of a personal nature, including expressions of emotion, sharing a personal experience, or sharing a personal opinion	Personal Expressions	Interpretative
Personal_Expressing Emotion	expressions of emotion	Personal Expressions	Interpretative
Personal_Personal experience	sharing a personal experience	Personal Expressions	Interpretative
Personal_Opinion	sharing or indicating a personal opinion	Personal Expressions	Interpretative
